# Supplementary material for: Monilinia fructigena Suppressing and Plant Growth Promoting Endophytic Pseudomonas spp. Bacteria Isolated from Plum
Source: Microorganisms. 2022 Dec 3;10(12):2402. doi: 10.3390/microorganisms10122402 (PMC9781308; doi:10.3390/microorganisms10122402)
Supplement: Supplementary file 1 [file microorganisms-10-02402-s001.zip]

Archive with 1 entries (1 files):
- microorganisms-2044639-supplementary.pdf
